# Supplementary material for: Adherence to High Dietary Diversity and Incident Cognitive Impairment for the Oldest-Old: A Community-Based, Nationwide Cohort Study
Source: Nutrients. 2022 Oct 27;14(21):4530. doi: 10.3390/nu14214530 (PMC9655345; doi:10.3390/nu14214530)
Supplement: Supplementary file 1 [file nutrients-14-04530-s001.zip]

Archive with 1 entries (1 files):
- nutrients-1978728-supplementary.pdf
